# Supplementary material for: LC-HRMS screening of per- and polyfluorinated alkyl substances (PFAS) in impregnated paper samples and contaminated soils
Source: Anal Bioanal Chem. 2021 Jul 8;414(3):1217–25. doi: 10.1007/s00216-021-03463-9 (PMC8724098; doi:10.1007/s00216-021-03463-9)
Supplement: Supplementary file 2 — (XLSX 36 kb) [file 216_2021_3463_MOESM2_ESM.xlsx]

## Sheet: ESM_Full_Set
		Paper samples																												Soil samples
		P1		P2		P3		P4		P5		P6		P7		P8		P9		P10		P11		P12		P13		P14		S1		S2		S3		S4		S5		S6		S7		S8		S9		S10
	CL*	Intensity	ME** [ppm]	Intensity	ME** [ppm] [ppm]	Intensity	ME** [ppm] [ppm]	Intensity	ME** [ppm] [ppm]	Intensity	ME** [ppm] [ppm]	Intensity	ME** [ppm] [ppm]	Intensity	ME** [ppm] [ppm]	Intensity	ME** [ppm] [ppm]	Intensity	ME** [ppm] [ppm]	Intensity	ME** [ppm] [ppm]	Intensity	ME** [ppm] [ppm]	Intensity	ME** [ppm] [ppm]	Intensity	ME** [ppm] [ppm]	Intensity	ME** [ppm] [ppm]	Intensity	ME** [ppm] [ppm]	Intensity	ME** [ppm] [ppm]	Intensity	ME** [ppm] [ppm]	Intensity	ME** [ppm] [ppm]	Intensity	ME** [ppm] [ppm]	Intensity	ME** [ppm] [ppm]	Intensity	ME** [ppm] [ppm]	Intensity	ME** [ppm] [ppm]	Intensity	ME** [ppm] [ppm]	Intensity	ME** [ppm] [ppm]
PFBA	1b	714247	1.7	86331.4	0.47	163303	0.35	191240	-0.03	130868	1.05	59621.4	0.85	118747	0.75	25283.8	0.55	23775.1	0.55	0	-	33414.9	0.92	22266.3	0.28	0	-	0	-	0	-	0	-	0	-	0	-	0	-	0	-	0	-	0	-	0	-	0	-
PFPeA	1b	1.88981e+06	1.33	115359	0.12	233134	0.47	241749	1.12	182547	0.13	101994	-0.55	175457	-0.22	44169.1	-0.86	78278.1	-0.86	14601.8	-0.56	77636.5	-0.96	29744.4	-0.41	525904	0.15	57357	-0.85	0	-	18737.1	-4.2	18673.6	-4.21	0	-	0	-	0	-	15452	-1.22	30873.6	-2.25	143750	-2.34	0	-
PFHxA	1b	5.8896e+06	1.87	1.07939e+06	1.34	2.18361e+06	1.45	4.86826e+06	1.97	1.54483e+06	1.56	748888	1.48	1.45055e+06	1.61	210573	0.63	154997	0.39	9923.09	-0.12	281219	0.26	367188	0.55	354673	0.69	52579.8	0.4	80599.1	-2.99	19565.9	-4.64	31703	-4.06	13322.6	-4.61	4482.35	-5.47	3284.18	-4.98	65461.9	-2.54	88400.6	-2.56	280620	-1.4	8629.39	-5.02
PFHpA	1a	6.55712e+06	1.58	308316	0.53	636318	0.93	481043	0.95	418112	0.31	199235	-0.19	402489	0.29	49303.3	-0.62	44289.8	-0.51	6734.89	1.64	140218	-0.56	55387.2	-1.16	163671	-0.36	26116.6	-0.35	69772.4	-2.14	19543.8	-3.47	36174.2	-2.99	33295	-2.78	7196.7	-4.24	4939	-3.8	89364	-1.35	186384	-1.06	384322	-0.12	10720.6	-3.69
PFOA	1b	5.00699e+06	1.34	2.49468e+06	1.07	4.33208e+06	1.28	2.06245e+06	1.42	3.21058e+06	0.98	1.261e+06	0.83	2.93628e+06	0.91	106755	-0.74	75341.3	-0.66	21333.2	-0.86	734526	0.12	705969	0.33	23944.5	-0.74	12377.2	-0.91	720650	0.12	163107	-1.77	408460	-0.67	829133	0.31	169331	-1.66	107366	-1.84	621656	0.57	983902	0.67	1.74673e+06	0.82	214657	-1.17
PFNA	1b	3.29687e+06	1.23	201437	0.05	330446	0.79	171427	0.77	232430	0.13	133494	0.01	240900	0.82	14833.9	0.5	8648.77	0.71	4044.46	5.49	124031	-0.01	27366.2	-0.14	0	-	0	-	305577	-0.6	101560	-1.84	217134	-1.12	482868	-0.04	134613	-1.37	126446	-1.36	167776	-0.94	87669.5	-2.26	867847	0.93	116046	-1.94
PFDA	1b	2.18907e+06	1.32	1.3665e+06	1.06	2.64173e+06	1.37	288932	0.87	1.74159e+06	1.15	565411	1.34	1.58086e+06	1.08	28565.3	0.54	22191.1	0.24	0	-	315901	0.65	307960	0.87	0	-	0	-	3.28531e+06	0.81	1.20388e+06	0.53	2.67963e+06	0.42	6.8117e+06	1.35	1.72741e+06	0.92	1.11012e+06	1.22	3.07434e+06	1.48	2.46133e+06	0.88	5.92448e+06	1.4	3.27019e+06	1.05
PFUnDA	1b	998023	0.64	62339.2	0.29	88941.2	0.38	11849.6	0.34	63516.8	-0.17	48416.2	0.08	65388.4	-0.12	4257.66	-2.24	3276.88	-1.14	0	-	38383.1	-0.37	7739.4	-1.16	0	-	0	-	466768	0.3	108676	-1.31	275963	-0.36	465564	0.46	87867.2	-1.55	54445.3	-1.65	267927	0.16	295006	-0.73	812666	1.06	212144	-0.26
PFDoDA	1b	346035	1.29	435673	0.82	769446	1.45	36406.1	0.61	537626	1.13	204128	0.48	549575	1.27	8281.41	-2.14	8501.13	-2.23	0	-	75343.8	-0.14	88965.4	-0.77	0	-	0	-	886953	1.34	391994	0.3	709862	1.02	1.11021e+06	1.34	364679	0.62	226454	0.04	837451	1.7	756209	0.85	1.5749e+06	1.3	662715	1.11
PFOS	1a	0	-	0	-	0	-	0	-	0	-	0	-	0	-	0	-	0	-	0	-	0	-	0	-	23466.5	9.6	0	-	74300	-2.01	2.29657e+06	0.35	2.30771e+06	0.41	7.60892e+06	1.1	4.09959e+06	0.59	1.25019e+06	0.79	7.10391e+06	1.53	2.0984e+07	4.02	220010	-0.68	1.00098e+07	1.87
4:2 / 6:2 diPAP	1b	1.22133e+07	0.94	11500.3	11.58	3033.17	15.41	9.14371e+06	0.98	0	-	0	-	0	-	778989	0.71	1.67314e+06	0.84	4670.37	-1.44	8416.71	-0.68	0	-	0	-	0	-	0	-	0	-	0	-	0	-	0	-	0	-	0	-	0	-	11200	-2.53	0	-
6:2 / 6:2 diPAP	1a	3.57727e+07	4.8	1.44449e+06	1.33	369925	2.93	4.53743e+07	3.89	210121	1.89	210660	1.52	72952	1.13	2.71807e+07	4.35	3.67539e+07	5.3	2.13422e+06	0.78	688877	0.68	907558	0.88	265293	0.33	162257	0.26	398838	1.13	138593	0.15	300849	0.73	393768	1.15	37180.5	-1.07	36236.2	-0.93	122799	-0.02	748898	1.73	2.24236e+06	1.81	165781	0.22
6:2 / 8:2 diPAP	1b	4.74258e+07	4.06	1.83474e+06	1.14	540877	0.78	6.6729e+07	4.13	311614	0.76	421688	0.78	124256	0.57	3.00541e+07	3.78	3.88138e+07	4.34	3.26586e+06	0.64	1.11657e+06	0.59	1.28495e+06	0.7	479692	0.59	324042	0.31	1.29241e+06	2.11	416755	1.36	861212	1.97	1.434e+06	1.99	225665	0.8	181061	0.88	722035	2.02	1.70804e+06	2.16	5.66418e+06	2.34	660539	1.64
8:2 / 8:2 diPAP	1b	6.4522e+07	4.01	1.05669e+06	1.25	333568	2.87	9.83827e+07	5.92	241987	3.44	419081	0.72	159124	4.92	3.05835e+07	2.32	4.35994e+07	3.33	2.8275e+06	0.69	973089	0.43	595048	1.38	871737	0.47	254378	0.12	2.27206e+06	1.76	839638	1.8	1.65045e+06	1.92	2.33927e+06	1.88	459630	1.44	362189	1.53	1.46172e+06	2.22	2.13751e+06	2.07	8.24543e+06	2.47	1.22439e+06	2.06
8:2 / 10:2 diPAP	1b	7.42833e+07	5.25	877933	1.5	260639	3.1	1.26382e+08	5.59	204486	4.01	247063	1.22	139130	5.02	4.41516e+07	2.77	5.69243e+07	3.2	1.50809e+06	0.49	612777	-0.1	473549	1.92	1.47844e+06	0.53	151716	-0.32	1.54677e+06	1.45	672462	1.64	1.35571e+06	2.07	1.63069e+06	2.08	307483	0.91	242040	0.88	1.03886e+06	1.93	1.3608e+06	2.12	6.36979e+06	2.12	772342	1.53
10:2 / 10:2 diPAP	1b	5.90744e+07	1.64	409449	5.69	266760	12.73	1.0257e+08	4.85	239951	5.98	109922	4.8	231976	6.2	1.76335e+07	0.68	4.0542e+07	0.96	575811	-0.21	166575	-0.65	243588	5.49	451930	-0.3	37817.5	-0.69	1.00232e+06	1.84	395296	1.29	976826	1.89	1.20932e+06	2.15	226445	0.84	154843	0.48	780000	1.85	904873	1.9	3.47258e+06	2.17	564251	1.44
10:2 / 12:2 diPAP	1b	3.99242e+07	0.57	252250	4.68	247752	6.56	3.9616e+07	0.72	292772	5.78	50742.4	4.1	246650	6.01	6.5806e+06	-0.08	1.643e+07	0.13	140826	-1.14	41130.8	-0.45	92958.7	3.93	82102.4	-1.03	13727.5	1.61	231062	0.92	97737.3	0.14	279405	1.03	427674	1.44	92028.4	0.03	64838.3	-0.12	267499	0.85	188091	0.9	1.0924e+06	2.04	203669	0.72
12:2 / 12:2 diPAP	1b	1.83225e+07	0.12	104720	2.63	28041	4.52	2.49056e+06	0.04	80359.7	3.57	20335.8	2.49	34517.6	3.26	1.49258e+06	-0.44	3.91617e+06	-0.16	20371.8	-0.31	0	-	34788.9	2.88	9733.93	-0.61	0	-	3481.81	-2.37	2875.63	-3.39	7190.32	-1.54	16329.7	-1.52	4643.02	-2.19	3398.67	-2.32	9986.41	-1.57	3264.2	-1.67	35163.5	-0.63	6169.18	-1.83
diSAmPAP	1a	72768.5	-7.37	413114	3.91	473626	3.79	0	-	438595	3.48	212776	3.9	414746	3.33	0	-	0	-	0	-	54371.8	-1.06	83064.3	0.75	0	-	0	-	0	-	6355.19	-2.07	7220.14	-2.4	744842	1.55	197012	0.61	16429.8	-1.58	1.6882e+06	2.15	2.86533e+06	2.1	11177.8	-2.06	1.21753e+06	1.71
EtFOSAA	1a	0	-	0	-	0	-	22405.6	-6.76	0	-	0	-	0	-	0	-	0	-	0	-	0	-	0	-	0	-	0	-	0	-	582.737	-5.33	3254.01	-3.85	1.77806e+06	1.18	317441	-0.12	15682.1	-2.56	1.45366e+06	1.5	2.35965e+06	0.53	6465.17	2.25	1.64857e+06	1.25
FOSAA	3	0	-	246864	13.01	472091	13.17	0	-	332559	13.06	104029	12.08	419477	13.16	0	-	0	-	0	-	49598	12.33	89824.6	12.26	0	-	0	-	0	-	0	-	0	-	0	-	0	-	0	-	0	-	0	-	0	-	0	-
FOSA	1a	106663	-4.33	40076	-3.69	78420.9	-4.07	4443.76	-4.95	51660	-3.97	28853.8	-4.33	40059.9	-3.72	7728.68	-5.01	0	-	0	-	104447	-0.01	130841	0.03	610326	0.65	202922	0.17	0	-	15723.7	-3.15	25518.8	-2.77	368032	-0.27	107295	-1.54	13104.7	-3.39	263105	-0.27	6.36003e+06	0.7	6103.15	-3.49	939692	0.74
6:2 FTSA	1a	358961	0.16	5.50142e+06	1.15	6.26577e+06	1.19	659246	0.95	6.30123e+06	1.29	3.89937e+06	1.09	7.3929e+06	1.47	26562.1	-0.46	28942.5	-0.41	27352.8	-0.23	86210.1	-0.7	1.08306e+06	0.72	45317.9	-0.03	38053.3	-0.06	0	-	0	-	0	-	0	-	0	-	0	-	0	-	0	-	0	-	0	-
8:2 FTSA	1b	1.79331e+06	0.94	1.5565e+07	3.86	1.52143e+07	3.12	442329	1.06	1.63861e+07	3.85	1.3577e+07	3.4	1.75013e+07	4.17	13959.8	0.83	28353.6	0.17	15980.2	-2.27	51309.8	-0.38	2.96272e+06	1.04	3171.62	0.65	6194.38	0.76	0	-	0	-	0	-	0	-	0	-	0	-	0	-	0	-	0	-	0	-
10:2 FTSA	1b	429427	0.85	8.75451e+06	2.34	9.54698e+06	2.51	38388	1.95	9.80628e+06	2.57	7.74062e+06	1.89	1.14349e+07	2.86	6709.33	2.8	19664.9	0.04	5915.84	-0.2	30448.4	-0.01	1.85805e+06	1.24	0	-	0	-	0	-	0	-	0	-	0	-	0	-	0	-	0	-	0	-	0	-	0	-
12:2 FTSA	1b	129052	0.49	1.15205e+06	1.55	1.40707e+06	1.13	8524.15	-0.23	1.40212e+06	1.24	1.45086e+06	1.07	1.37299e+06	1.34	1444.91	0.1	6080.73	0.33	2232.64	0.05	10002.6	-0.72	398137	0.6	0	-	0	-	0	-	0	-	0	-	0	-	0	-	0	-	0	-	0	-	5522.19	-2.21	0	-
6:2 / 6:2 FTMAP	1a	66244.8	0.04	7.7101e+06	1.66	1.69292e+07	2.16	0	-	1.52045e+07	1.98	2.61879e+06	0.92	1.67069e+07	1.96	36752.3	-0.16	16407.6	-0.52	23430.8	-0.26	7392.86	-0.65	3.39635e+06	1.8	24609.7	-0.75	9590.3	-0.43	0	-	0	-	0	-	0	-	0	-	0	-	0	-	0	-	0	-	0	-
6:2 / 8:2 FTMAP	1b	372292	0.53	2.51612e+07	2.8	3.76275e+07	3.67	0	-	3.5717e+07	3.25	1.0336e+07	1.11	3.8835e+07	3.19	110283	-0.36	76558.7	-0.26	76341.3	-0.92	23071.1	-2.89	1.42631e+07	2.06	143308	0.07	33804	-1.36	0	-	0	-	0	-	0	-	0	-	0	-	0	-	0	-	0	-	0	-
8:2 / 8:2 FTMAP	1b	459434	0	2.83168e+07	3.46	4.22032e+07	3.87	0	-	4.05319e+07	3.65	7.14733e+06	0.97	4.22263e+07	3.51	79379.3	0.8	103987	0.69	48027.7	-0.41	9783.34	0.3	1.2439e+07	3.46	37841.9	0.79	9871.58	-0.03	0	-	0	-	0	-	0	-	0	-	0	-	0	-	0	-	0	-	0	-
8:2 / 10:2 FTMAP	1b	301354	-0.31	2.06948e+07	2.41	2.54662e+07	2.61	0	-	3.20873e+07	2.47	4.30023e+06	1	2.79891e+07	2.07	39241.6	-0.08	50308.2	3.97	63363.6	-0.92	4945.63	-1.32	8.86895e+06	2.7	16272	0.76	3866.97	-0.59	0	-	0	-	0	-	0	-	0	-	0	-	0	-	0	-	0	-	0	-
10:2 / 10:2 FTMAP	1b	236101	-0.36	7.54449e+06	0.33	2.08263e+06	0.2	0	-	9.28368e+06	1.22	1.55332e+06	0.64	3.87956e+06	1.43	9937.87	-0.74	21714.1	-1.32	102370	-1.42	0	-	3.19263e+06	0.98	6170.24	-1.47	0	-	0	-	0	-	0	-	0	-	0	-	0	-	0	-	0	-	0	-	0	-
		*	CL Confidence level for identification
		**	ME Mass error			ME = (exact mass - accurate mass)/exact mass x 106 (ppm)
[truncated: 10 more columns]
